# Supplementary material for: Bevacizumab Treatment for Low-Grade Serous Ovarian Cancer: A Systematic Review
Source: Curr Oncol. 2023 Sep 3;30(9):8159–71. doi: 10.3390/curroncol30090592 (PMC10528002; doi:10.3390/curroncol30090592)
Supplement: Supplementary file 1 [file curroncol-30-00592-s001.zip]

Archive with 1 entries (1 files):
- curroncol-2512680-supplementary.pdf
